# Supplementary material for: TNF-like weak inducer of apoptosis / nuclear factor κB axis feedback loop promotes spinal cord injury by inducing astrocyte activation
Source: Bioengineered. 2022 May 3;13(5):11503–16. doi: 10.1080/21655979.2022.2068737 (PMC9275888; doi:10.1080/21655979.2022.2068737)
Supplement: Supplemental Material [file KBIE_A_2068737_SM6731.zip]

Archive with 8 entries (7 files):
- supplementary/
- supplementary/supp.pdf
- supplementary/Supplementary material 2 WB.zip
- supplementary/Supplementary material 3 Figure 3.zip
- supplementary/Supplementary material 3 Figure 4.zip
- supplementary/Supplementary material 3 Figure 5.zip
- supplementary/Supplementary material 3 Figure 6.zip
- supplementary/Supplementary material 3 FigureS1.zip
